# Supplementary material for: Teacher and Student Views on the Feasibility of Peer to Peer Education as a Model to Educate 16–18 Year Olds on Prudent Antibiotic Use—A Qualitative Study
Source: Antibiotics (Basel). 2020 Apr 19;9(4):194. doi: 10.3390/antibiotics9040194 (PMC7235706; doi:10.3390/antibiotics9040194)
Supplement: Supplementary file 1 [file antibiotics-09-00194-s001.zip]

Archive with 5 entries (5 files):
- Antibiotic_PE_Complete pack FINAL v5 13.10.17.pdf
- PRE- Knowledge questionnaire _ FINAL_08.11.2017.docx
- POST-Knowledge questionnaire _ FINAL_08.11.2017.docx
- THREE MONTH POST-Knowledge questionnaire _ Final.docx
- Antibiotic Use (4).ppt
